# Supplementary material for: Males and females with first episode psychosis present distinct profiles of social cognition and metacognition
Source: Eur Arch Psychiatry Clin Neurosci. 2022 Jul 8;272(7):1169–81. doi: 10.1007/s00406-022-01438-0 (PMC9508015; doi:10.1007/s00406-022-01438-0)
Supplement: Supplementary file 1 — Supplementary file1 (XLSX 14 KB) [file 406_2022_1438_MOESM1_ESM.xlsx]

## Sheet: Hoja2
		Males	Females
		N=114	N= 58	p	Confidence interval	Cohen's d
		Mean (SD)/ %	Mean (SD)/ %
	Age (years)	27.03(7.02)	30.1(8.01)	0.013	[-5.42, -0.73]	0.42
	Education (years) (%)*			0.028
	Incomplete primary school	10.5	5.2
	Complete primary school	18.4	13.8
	Incomplete secondary school	24.6	13.8
	Complete secondary school	27.2	24.1
	Incomplete superior studies	8.8	17.2
	Complete superior studies	10.5	25.9
	Antipsychotic dose (DDD)	15.56(43.18)	20.07(55.74)		[-20.44, 11.43]
	Diagnosis (%)*			0.004
	Schizophrenia	47.4	24.1
	Psychotic disorder NOS	28.1	25.9
	Schizoaffective disorder	6.1	19
	Delusional disorder	3.5	12.1
	Brief psychotic disorder	9.6	10.3
	Schizophreniform disorder	3.5	8.6
	Emsley factors
	Positive symptoms	16.25(7.18)	14.6(6.51)
	Negative symptoms	15.95(7.18)	14.6(6.51)
	Disorganised symptoms	8.59(3.75)	7.93(3.06)
	Excited symptoms	5.66(2.69)	5.21(2.83)
	Motor symptoms	2.91(1.54)	2.78(1.25)
	Depression	4.33(2.14)	5.22(2.53)	0.016	[-1.617,-0.165]	0.39
	Anxiety	5.84(2.29)	5.84(2.29)
	GAF	59.73(12.48)	59.55(12.23)
	Rosenberg (total)	27.39(6.16)	27.14(6.03)
	BDI (total)	14.49(8.88)	15.57(9.46)
	SUMD (global)	6.37(3.57)	5.69(3.67)
	Beads Task
	85-15	4.6(3.93)	5.47(4.98)
	60-40	8(4.99)	7.69(5.01)
	Salient task	7.39(4.40)	7.9(4.92)
	BCIS
	self-certainty	8.43(3.20)	8.09(3.79)
	self-reflectivity	15.77(4.67)	15.07(5.29)
	Faces Test	17.37(2.10)	17.74(1.68)
	Hinting task	1.54(0.41)	1.67(0.31)	0.031	[-0.25, -0.01]	0.35
	IPSAQ
	Personalising bias
	Externalising bias	0.72(3.82)	1.52(3.99)
	WSCT (T)
	Total errors	44.96(12.53)	44.37(13.32)
	Perseverative errors	46.38(12.15)	44.8(13.73)
	Non-perseverative errors	44.32(12.54)	44.52(13.40)
	Stroop test (T) - interference	54.84(11.25)	53.18(10.86)	0.05	[-6.24, 0.081]	0.14
	WAIS-III (T)
	Digits	43.65(9.37	44.36(9.13)
	Vocabulary	92.13(20.20)	93.83(20.90)
	Attention (T)	46.74(12.16)	48.74(13.64)
	TMT (seconds)
	TMT-A	65.48(18.63)	65.79(22.09)
	TMT-B	80.68(49.82)	68.27(19.27)
	Tavec
	Immediate recall	39.45(9.52)	43.98(12.30)	0.009	[-7.90, -1.149]	0.43
	Short-term memory	34.29(13.44)	40.03(14.31)	0.011	[-10.14, -1.33]	0.41
	Long-term memory	33.29(15.92)	38.93(14.36)	0.026	[-10.59, -0.69]	0.36
	SI Table 1. Comparison of the sample of males and females in all the variables of the study prior to deriving profiles.
	* Categorical variables are presented in % and comparisons were computed using chi squared tests.
	Supplementary material for manuscript: Men and women with first episode psychosis present distinct profiles of social cognition and metacognition.
	Authors: Ferrer-Quintero, M*, Fernández D, López-Carrilero R, Birulés I, Barajas A; Lorente-Rovira E, Luengo A, Díaz-Cutraro L, Verdaguer M, García-Mieres H, Gutiérrez-Zotes A, Grasa E, Pousa E, Huerta-Ramos E, Pélaez T, Barrigón ML, Gómez-Benito J, González-Higueras F, Ruiz-Delgado I, Cid J, Moritz S, Sevilla-Llewellyn-Jones J, Spanish Metacognition Group, Ochoa S.
	Corresponding author: Ferrer-Quintero, Marta.
	Parc Sanitari Sant Joan de Déu/ Centro de Investigación Biomédica en Red - Salud Mental (CIBERSAM).
	Mail: marta.ferrerq@sjd.es
